# Supplementary material for: Multifunctional evolution of B and AGL6 MADS box genes in orchids
Source: Nat Commun. 2021 Feb 10;12:902. doi: 10.1038/s41467-021-21229-w (PMC7876132; doi:10.1038/s41467-021-21229-w)
Supplement: Supplementary file 4 — Source Data [file 41467_2021_21229_MOESM4_ESM.xlsx]

## Sheet: Fig 1c-f
Fig.1c			Relative expression
Gene	Orchid	Sample	Exp 1	Exp 2	Exp 3	AVR
OAGL6-2	F894	Lip	2.50552	2.53875	1.90237	2.31555
		P	0.000207652	0.000156579	7.48495e-05	0.00014636
		DS	0.000653006	0.000231702	0.000264837	0.000383182
		LS	0.207173	0.182891	0.161781	0.183948
Fig.1-d			Relative expression
Gene	Orchid	Sample	Exp 1	Exp 2	Exp 3	AVR
OAGL6-2	F894	LS#1	0.394174	0.43079	0.486129	0.437031
		LS#2	0.18773	0.19369	0.118788	0.166736
		LS#3	0.0058412	0.00627236	0.00519492	0.00576949
		LS#4	0.0229717	0.0205413	0.0209661	0.021493
Fig.1-e			Relative expression
Gene	Orchid	Sample	Exp 1	Exp 2	Exp 3	AVR
OAGL6-1	F894	Lip	0.25037	0.26884	0.379051	0.29942
		P	1.02529	0.9768	1.12744	1.04318
		DS	1.11712	0.81859	1.18035	1.03869
		LS	1.48138	0.756445	1.26399	1.16727
Fig.1-f			Relative expression
Gene	Orchid	Sample	Exp 1	Exp 2	Exp 3	AVR
OAGL6-1	F894	LS#1	1.51776	1.41047	1.50512	1.47779
		LS#2	1.41005	1.67993	1.62751	1.5725
		LS#3	1.56199	1.55045	1.17412	1.42885
		LS#4	1.72572	1.217	1.51074	1.48449

## Sheet: Fig 2f-i, l
Fig.2-f			Relative expression
Gene	Sample	Plant	Exp 1	Exp 2	Exp 3	AVR
PeMYB12	Lip	Mock	0.610167	0.546163	0.583854	0.580061
		OAGL6-1-V	0.453716	0.392789	0.43421	0.426905
	P	Mock	0.783642	0.732015	0.748421	0.754693
		OAGL6-1-V	0.416847	0.528847	0.479605	0.4751
	DS	Mock	0.169489	0.166666	0.165471	0.167209
		OAGL6-1-V	0.0236417	0.0172103	0.0145874	0.0184798
	LS	Mock	0.10975	0.104595	0.0957227	0.103356
		OAGL6-1-V	0.0139209	0.0161824	0.013025	0.0143761
Fig.2-g			Relative expression
Gene	Sample	Plant	Exp 1	Exp 2	Exp 3	AVR
PeMYB12	Lip	Mock	1.36359	1.74272	1.48778	1.53136
		OAP3-1-V	0.881251	0.925847	1.15428	0.987127
	P	Mock	1.36374	1.11046	1	1.15806
		OAP3-1-V	1.33123	1.04037	0.978541	1.11671
	DS	Mock	0.396635	0.4888	0.504797	0.463411
		OAP3-1-V	0.221978	0.221592	0.214821	0.219464
	LS	Mock	0.370733	0.389186	0.343716	0.367879
		OAP3-1-V	0.117381	0.121136	0.122394	0.120304
Fig.2-h			Relative expression
Gene	Sample	Plant	Exp 1	Exp 2	Exp 3	AVR
PeMYB12	Lip	Mock	1.36359	1.74272	1.48778	1.53136
		OPI-V	0.931381	0.93287	1.19981	1.02135
	P	Mock	1.36374	1.11046	1	1.15806
		OPI-V	0.729071	0.657725	0.680622	0.689139
	DS	Mock	0.396635	0.4888	0.504797	0.463411
		OPI-V	0.188092	0.173369	0.191905	0.184455
	LS	Mock	0.370733	0.389186	0.343716	0.367879
		OPI-V	0.12344	0.121139	0.134208	0.126262
Fig.2-i		Relative anthocyanin concentration
Lip		Exp 1	Exp 2	Exp 3	AVR	p value
	Mock	1.08779	0.910525	1.00169	1
	PeMYB12-V	0.490527	0.584878	0.532206	0.53587	0.00132283	**
	OAP3-1-V	0.988703	1.00852	1.03136	1.00953	0.865171
	OAGL6-1-V	0.905252	0.846295	0.929616	0.893721	0.134874
	OPI-V	0.94796	1.15995	1.03922	1.04905	0.572646
P		Exp 1	Exp 2	Exp 3	AVR	p value
	Mock	1.0288	0.962446	1.00875	1
	PeMYB12-V	0.0146558	0.0118927	0.0140649	0.0135378	9.4533e-07	***
	OAP3-1-V	0.817387	1.08731	0.858175	0.920956	0.411396
	OAGL6-1-V	0.161829	0.155188	0.106053	0.141023	5.29748e-06	***
	OPI-V	0.397687	0.581879	0.357132	0.445566	0.00152157	**
DS		Exp 1	Exp 2	Exp 3	AVR	p value
	Mock	1.05847	0.889619	1.05191	1
	PeMYB12-V	0.225413	0.16954	0.134784	0.176579	0.000176632	***
	OAP3-1-V	0.434322	0.470712	0.214697	0.373244	0.00297507	**
	OAGL6-1-V	0.41928	0.261688	0.345498	0.342155	0.000778068	***
	OPI-V	0.379022	0.393034	0.34822	0.373425	0.000383566	***
LS		Exp 1	Exp 2	Exp 3	AVR	p value
	Mock	0.954456	0.909425	1.13612	1
	PeMYB12-V	0.335629	0.464832	0.405966	0.402142	0.00161201	**
	OAP3-1-V	0.288634	0.464234	0.356352	0.36974	0.00185417	**
	OAGL6-1-V	0.485896	0.468247	0.356067	0.436737	0.00217891	**
	OPI-V	0.484045	0.466995	0.380206	0.443749	0.00188971	**
Fig.2-l				Relative expression
Gene	Sample	Plant	Exp 1	Exp 2	Exp 3	AVR
PeMYB11	Lip	Mock	3.18081	3.37862	3.16148	3.2403
		OAGL6-2-V	1.01104	0.842077	0.447988	0.767036
	P	Mock	0.0868544	0.0862796	0.0764798	0.0832046
		OAGL6-2-V	0.0185366	0.0131122	0.0132443	0.0149644
	DS	Mock	0.0582799	0.0662277	0.0753604	0.0666227
		OAGL6-2-V	0.0203583	0.0198106	0.021198	0.0204556
	LS	Mock	0.108995	0.114578	0.105473	0.109682
		OAGL6-2-V	0.0693422	0.0631693	0.0802451	0.0709189

## Sheet: Fig 3o-r
Fig.3-o		Day
	relative quantity	0	40	80	90	100	113
OAP3-1	average	1.42053	1.97333	1.85333	0.486367	0.266667	0.0733667
	original 1	1.64	2.22	1.88	0.3986	0.33	0.0791
	original 2	1.3246	1.89	2.01	0.5062	0.25	0.0712
	original 3	1.297	1.81	1.67	0.5543	0.22	0.0698
OPI	average	1.37267	2.61	1.91333	0.65	0.546667	0.134667
	original 1	1.53	2.78	1.93	0.71	0.61	0.194
	original 2	1.301	2.54	2.08	0.63	0.44	0.099
	original 3	1.287	2.51	1.73	0.61	0.59	0.111
OAGL6-1	average	0.34	0.637667	0.503333	0.496667	1.57867	1.15847
	original 1	0.391	0.713	0.56	0.63	1.573	1.362
	original 2	0.297	0.611	0.47	0.45	1.728	1
	original 3	0.332	0.589	0.48	0.41	1.435	1.1134
Fig.3-p		Day
	relative quantity	0	40	80	90	100	113
PeEDF1	average	0.0303333	0.049	0.0486667	0.4953	1.57667	1.50333
	original 1	0.034	0.051	0.059	0.5679	1.81	1.6
	original 2	0.029	0.041	0.046	0.4309	1.35	1.37
	original 3	0.028	0.055	0.041	0.4871	1.57	1.54
PeEDF2	average	0.0336667	0.034	0.0403333	0.516667	1.20667	1.16333
	original 1	0.037	0.036	0.047	0.62	1.36	1.31
	original 2	0.031	0.035	0.035	0.45	1.15	1.07
	original 3	0.033	0.031	0.039	0.48	1.11	1.11
PeSAG39	average	0	0	0	0.236833	1.55877	2.64333
	original 1	0	0	0	0.2467	1.5433	2.75
	original 2	0	0	0	0.2298	1.698	2.67
	original 3	0	0	0	0.234	1.435	2.51
Fig.3-q		P			DS			LS
	relative quantity	MOCK	OAP3-1-V	OPI-V	MOCK	OAP3-1-V	OPI-V	MOCK	OAP3-1-V	OPI-V
OAP3-1	average	1	0.01	0.0366667	1	0.037	0.0881667	1	0.0483333	0.029
	original 1	0.98	0.009	0.033	0.95	0.036	0.083	1.12	0.05	0.032
	original 2	1.07	0.011	0.042	0.92	0.034	0.089	1.2	0.053	0.031
	original 3	0.95	0.01	0.035	1.1	0.041	0.0925	0.9	0.042	0.024
OPI	average	1	0.52	0.13	1	0.66	0.111	1	1.34333	0.156
	original 1	1.2	0.4	0.14	0.93	0.7	0.14	1.16	1.33	0.155
	original 2	0.81	0.68	0.15	0.88	0.78	0.098	1.19	1.4	0.143
	original 3	0.87	0.48	0.1	1.05	0.5	0.095	0.93	1.3	0.17
OAGL6-1	average	1	1.99333	0.47	1	1.40667	0.546667	1	1.78333	0.236667
	original 1	1.15	2	0.5	1.15	1.43	0.65	1.2	1.79	0.26
	original 2	0.85	2.18	0.38	1.1	1.51	0.53	1.15	1.83	0.21
	original 3	0.83	1.8	0.53	0.89	1.28	0.46	0.79	1.73	0.24
Fig.3-r		P			DS			LS
	relative quantity	MOCK	OAP3-1-V	OPI-V	MOCK	OAP3-1-V	OPI-V	MOCK	OAP3-1-V	OPI-V
PeEDF1	average	1	3.87667	9.76667	1	4.53333	1.77667	1	2.65333	4.2
	original 1	0.96	4.2	10.3	1	4.7	2.2	1.17	2.76	5.6
	original 2	1.06	3	10.1	1.09	3.8	1.68	1.17	2.62	3.2
	original 3	0.95	4.43	8.9	0.97	5.1	1.45	0.95	2.58	3.8
PeEDF2	average	1	37.45	14.15	1	48.5667	22.0667	1	36.4533	8.82333
	original 1	0.97	39.67	19.21	0.98	54.1	30.2	1.2	36.97	10.3
	original 2	1.07	30.56	11.14	1.04	46.3	18.3	1.23	40.2	9.63
	original 3	0.94	42.12	12.1	0.96	45.3	17.7	0.9	32.19	6.54
PeSAG39	average	0	9.98333	6.32667	0	10.3667	9.19333	0	10.1167	8.82333
	original 1	0	12.13	7.36	0	10.56	10.1	0	11.88	10.3
	original 2	0	9.15	5.73	0	9.87	8.68	0	9.13	9.63
	original 3	0	8.67	5.89	0	10.67	8.8	0	9.34	6.54

## Sheet: Fig 4k,n,q
Fig.4-k
	relative quantity	V3 Mock	V3 OAGL6-1-V
PeVND1	average	1	2.42
	original 1	0.95	2.69
	original 2	1.04	2.34
	original 3	0.97	2.23
PeMYB85	average	1	2.40667
	original 1	1.1	2.63
	original 2	1.08	2.31
	original 3	0.97	2.28
PeMYB46	average	1	5.86667
	original 1	1.18	5.96
	original 2	1.2	5.85
	original 3	0.95	5.79
PeMYB63	average	1	11.42
	original 1	1.17	13.94
	original 2	1.17	10.76
	original 3	0.95	9.56
Fig.4-n
	relative quantity	V3 Mock	V3 OAGL6-1-V
PeBOP1	average	1	0.383333
	original 1	1.13	0.45
	original 2	1.09	0.36
	original 3	0.89	0.34
PeBOP2	average	1	0.06
	original 1	1.07	0.06
	original 2	1.04	0.067
	original 3	0.98	0.053
Fig.4-q
Phalaenopsis hybrid V3 NGS database			Normalized expression level (TPM)
PHA ID	Annotation	Length	OAGL6-1-V-15mm	OAGL6-1-V-MF	V3-Mock-15mm	V3-Mock-MF
PHA000842-000201	PREDICTED: Phalaenopsis equestris MADS-box transcription factor 16-like (LOC110028792), mRNA (OAP3-1)	943	21.2	3.8	46.3	13.6
PHA008512-000103	PREDICTED: Phalaenopsis equestris MADS-box transcription factor 16-like (LOC110030201), mRNA (OAP3-2)	680	0.6	0.1	0.1	0.6
PHA000522-000108	PREDICTED: Dendrobium catenatum MADS-box transcription factor 6 (LOC110111596), mRNA (OAGL6-1)	1744	35.2	25.2	84.1	105.4
PHA005639-010203	PREDICTED: Dendrobium catenatum MADS-box transcription factor 6-like (LOC110095336), mRNA (OAGL6-2)	1568	13.3	14.8	12.7	7
PHA043981-010102	PREDICTED: Phalaenopsis equestris MADS-box transcription factor 2 (LOC110019973), mRNA (OPI)	1414	88.3	32.8	142.8	95.6
*OAGL6-1-V: OAGL6-1-VIGS V3
* 15mm: 15 mm buds
* MF: mature flowers

## Sheet: Suppl Fig 1 c,f,i,l,o-t
Supplementary Fig.1-c				Relative expression					Supplementary Fig.1-p				Relative expression
Gene	Orchid	Sample	Exp 1	Exp 2	Exp 3	AVR			Gene	Orchid	Sample	Exp 1	Exp 2	Exp 3	AVR
OAGL6-2	A09705	LS#1	0.298437	0.322314	0.360359	0.327037			OAGL6-1	A09705	LS#1	1.87258	1.15661	1.60393	1.54437
		LS#2	0.116713	0.0941732	0.100093	0.10366					LS#2	1.51783	1.84567	1.11042	1.49131
		LS#3	0.0120799	0.0110034	0.0121551	0.0117461					LS#3	0.732701	0.734761	0.561354	0.676272
		LS#4	0.0117707	0.0109264	0.0161134	0.0129368					LS#4	0.637891	0.833793	1.68879	1.05349
Supplementary Fig.1-f				Relative expression					Supplementary Fig.1-q				Relative expression
Gene	Orchid	Sample	Exp 1	Exp 2	Exp 3	AVR			Gene	Orchid	Sample	Exp 1	Exp 2	Exp 3	AVR
OAGL6-2	A09617	LS#1	0.427765	0.414844	0.342923	0.395178			OAGL6-1	A09617	LS#1	1.70985	1.66053	1.36549	1.57862
		LS#2	0.16034	0.169264	0.155871	0.161825					LS#2	2.24339	1.96148	2.67939	2.29475
		LS#3	0.0127117	0.0145924	0.0188777	0.0153939					LS#3	1.38689	1.40453	1.75434	1.51525
		LS#4	0.0135962	0.0138465	0.0158739	0.0144389					LS#4	2.65465	1.94021	1.97679	2.19055
Supplementary Fig.1-i				Relative expression					Supplementary Fig.1-r				Relative expression
Gene	Orchid	Sample	Exp 1	Exp 2	Exp 3	AVR			Gene	Orchid	Sample	Exp 1	Exp 2	Exp 3	AVR
OAGL6-2	A07068	LS#1	1.11566	0.998196	0.933026	1.01563			OAGL6-1	A07068	LS#1	1.29192	1.48418	1.14983	1.30864
		LS#2	0.421777	0.578833	0.413971	0.471527					LS#2	1.23408	1.68278	0.941072	1.28598
		LS#3	0.0296276	0.0243658	0.0277026	0.027232					LS#3	1.27862	1.03347	0.943545	1.08521
		LS#4	0.059806	0.0535765	0.0492336	0.0542054					LS#4	1.68996	1.58169	1.52125	1.59763
Supplementary Fig.1-l				Relative expression					Supplementary Fig.1-s				Relative expression
Gene	Orchid	Sample	Exp 1	Exp 2	Exp 3	AVR			Gene	Orchid	Sample	Exp 1	Exp 2	Exp 3	AVR
OAGL6-2	KA38501	LS#1	0.738579	0.608987	0.612957	0.653508			OAGL6-1	KA38501	LS#1	0.827757	0.897159	1.03111	0.918676
		LS#2	0.308693	0.270885	0.444237	0.341272					LS#2	1.46813	1.01669	1	1.16161
		LS#3	0.0333848	0.0301373	0.03138	0.031634					LS#3	1.00119	0.89195	1.09906	0.997402
		LS#4	0.0409232	0.0387707	0.0447046	0.0414662					LS#4	1.20637	1.0652	1.35433	1.20863
Supplementary Fig.1-o				Relative expression					Supplementary Fig.1-t				Relative expression
Gene	Orchid	Sample	Exp 1	Exp 2	Exp 3	AVR			Gene	Orchid	Sample	Exp 1	Exp 2	Exp 3	AVR
OAGL6-2	V3	LS#1	0.265916	0.27543	0.20025	0.247199			OAGL6-1	V3	LS#1	1.59489	2.11708	1.36113	1.69103
		LS#2	0.107345	0.0994484	0.107642	0.104812					LS#2	1.41988	1.40936	1.32462	1.38462
		LS#3	0.0028866	0.00458885	0.00503486	0.0041701					LS#3	1.28526	1.77081	1.24594	1.43401
		LS#4	0.00223933	0.00249857	0.0322945	0.0123441					LS#4	1.35129	1.65205	2.54736	1.85023

## Sheet: Sup Fig2b,c,e,f,h,i,k,l,n,o,q,r
Supplementary Fig.2-b				Relative expression				Supplementary Fig.2-c				Relative expression
Gene	Orchid	Sample	Exp 1	Exp 2	Exp 3	AVR		Gene	Orchid	Sample	Exp 1	Exp 2	Exp 3	AVR
OAGL6-1	Cattleya	Cat-Lip	3.92282	2.31566	2.35634	2.86494		OAGL6-2	Cattleya	Cat-Lip	4.48959	5.90352	2.5918	4.32831
		Cat-P	1.26639	0.92895	1.10948	1.10161				Cat-P	0.428662	0.402179	0.254339	0.361727
		Cat-DS	0.84537	0.692783	0.46296	0.667037				Cat-DS	0.127597	0.125266	0.0801913	0.111018
		Cat-LS1	2.1742	1.52411	1.86065	1.85299				Cat-LS1	0.595004	0.251727	0.421125	0.422619
		Cat-LS2	1.35145	1.32061	1.47252	1.38153				Cat-LS2	0.0918733	0.0665978	0.0954933	0.0846548
		Cat-LS3	1.56907	1.49538	1.11134	1.39193				Cat-LS3	0.197968	0.13029	0.0907036	0.139654
		Cat-LS4	2.80663	2.55086	2.41017	2.58922				Cat-LS4	0.110398	0.0880574	0.0868523	0.0951027
Supplementary Fig.2-e				Relative expression				Supplementary Fig.2-f				Relative expression
Gene	Orchid	Sample	Exp 1	Exp 2	Exp 3	AVR		Gene	Orchid	Sample	Exp 1	Exp 2	Exp 3	AVR
OAGL6-1	Brassocattleya	BCat-Lip	0.803991	0.711985	0.503472	0.673149		OAGL6-2	Brassocattleya	BCat-Lip	4.03085	3.40427	4.31557	3.91689
		BCat-P	1.35855	0.955706	0.938928	1.08439				BCat-P	0.0117574	0.00995676	0.000985486	0.00756654
		BCat-DS	0.828039	0.61092	0.648691	0.695884				BCat-DS	0.0134521	0.011047	0.00190274	0.00880061
		BCat-LS1	1.26784	0.797937	1.07608	1.04729				BCat-LS1	0.555973	0.414219	0.587346	0.519179
		BCat-LS2	1.09212	0.847506	1	0.979877				BCat-LS2	0.232267	0.195831	0.203253	0.21045
		BCat-LS3	1.424	1.05964	1.19944	1.22769				BCat-LS3	0.0742448	0.0613304	0.0587104	0.0647618
		BCat-LS4	1.00395	0.848371	0.85008	0.9008				BCat-LS4	0.0498741	0.0436882	0.0360987	0.0432204
Supplementary Fig.2-h				Relative expression				Supplementary Fig.2-i				Relative expression
Gene	Orchid	Sample	Exp 1	Exp 2	Exp 3	AVR		Gene	Orchid	Sample	Exp 1	Exp 2	Exp 3	AVR
OAGL6-1	Cymbidium	Cym-Lip	0.219268	0.176172	0.256591	0.217344		OAGL6-2	Cymbidium	Cym-Lip	1.68734	1.46072	1.70082	1.61629
		Cym-P	0.909573	0.883224	0.821038	0.871278				Cym-P	0.000445362	0.000556415	0.000468306	0.000490028
		Cym-DS	1.13361	1.15897	1.49305	1.26188				Cym-DS	0	0	0	0
		Cym-LS1	1.18453	1.06464	1.53105	1.26007				Cym-LS1	0.0296462	0.0268903	0.03939	0.0319755
		Cym-LS2	1.34615	1.02444	2.07107	1.48055				Cym-LS2	0.00437152	0.00398509	0.00491191	0.00442284
		Cym-LS3	1.44678	1.0183	0.962774	1.14262				Cym-LS3	0.0016112	0.0013657	0.00149542	0.00149077
		Cym-LS4	1.12098	1.05034	0.950175	1.0405				Cym-LS4	0.000466008	0.000294237	0.000287519	0.000349255
Supplementary Fig.2-k				Relative expression				Supplementary Fig.2-l				Relative expression
Gene	Orchid	Sample	Rep 1	Rep 2	Rep 3	AVR		Gene	Orchid	Sample	Rep 1	Rep 2	Rep 3	AVR
OAGL6-1	Neofinetia	Neof-Lip	1.19128	0.48968	0.90833	0.863096		OAGL6-2	Neofinetia	Neof-Lip	12.4867	10.6126	11.0978	11.399
		Neof-P	0.885457	0.809027	1.09034	0.928275				Neof-P	0.0118237	0.0105829	0.0112892	0.011232
		Neof-DS	1.24352	1.62618	1.63714	1.50228				Neof-DS	0.0243043	0.0296323	0.021935	0.0252905
		Neof-LS1	1.06285	0.662034	0.853933	0.859607				Neof-LS1	0.22332	0.194973	0.186805	0.2017
		Neof-LS2	1.28959	1.15885	1.04808	1.16551				Neof-LS2	0.176329	0.113596	0.123906	0.137944
		Neof-LS3	1.57432	1.88052	1.35448	1.60311				Neof-LS3	0.128473	0.0954124	0.102847	0.108911
		Neof-LS4	1.28736	1.30401	0.912296	1.16789				Neof-LS4	0.0635046	0.0486891	0.048682	0.0536252
Supplementary Fig.2-n				Relative expression				Supplementary Fig.2-o				Relative expression
Gene	Orchid	Sample	Exp 1	Exp 2	Exp 3	AVR		Gene	Orchid	Sample	Exp 1	Exp 2	Exp 3	AVR
OAGL6-1	Dendrobium	Den-Lip	0.107101	0.0803902	0.0874002	0.0916304		OAGL6-2	Dendrobium	Den-Lip	1.79124	1.34767	1.74715	1.62869
		Den-P	0.703253	0.942992	0.982598	0.876281				Den-P	0	0.00022932	0.000283681	0.000171
		Den-DS	1.09788	1.63075	0.942763	1.2238				Den-DS	0	0	0	0
		Den-LS1	0.136921	0.191277	0.211588	0.179929				Den-LS1	0.249562	0.329527	0.368986	0.316025
		Den-LS2	1.18164	1.0124	0.757702	0.983915				Den-LS2	0.0290904	0.023999	0.0146287	0.0225727
		Den-LS3	1.85295	1.46574	1.38429	1.56766				Den-LS3	0.0483952	0.0486172	0.0394335	0.045482
		Den-LS4	0.492679	0.648258	0.540267	0.560401				Den-LS4	0.00138374	0.000889236	0.000733994	0.00100232
Supplementary Fig.2-q				Relative expression				Supplementary Fig.2-r				Relative expression
Gene	Orchid	Sample	Exp 1	Exp 2	Exp 3	AVR		Gene	Orchid	Sample	Exp 1	Exp 2	Exp 3	AVR
OAGL6-1	Paphiopedilum	Paph-Lip	2.23638	1.37247	1	1.53628		OAGL6-2	Paphiopedilum	Paph-Lip	1.41722	1.19021	1	1.20248
		Paph-P	2.03731	1.8512	0.983267	1.62392				Paph-P	0.0915865	0.0981139	0.0542063	0.0813022
		Paph-DS	2.11105	1.80015	1.5202	1.81047				Paph-DS	0.165497	0.144358	0.147379	0.152411
		Paph-LS1	4.20979	4.35483	5.35698	4.64053				Paph-LS1	0.467647	0.743092	0.579261	0.596666
		Paph-LS3	13.4885	16.167	12.9355	14.197				Paph-LS3	0.285955	0.323135	0.254638	0.287909

## Sheet: Suppl Fig 3
fret efficiency value (%)			dimer	CFP fusion	AP3-1	AP3-2	AGL6-1	AGL6-2		L complex	CFP fusion	AGL6-2	AP3-2	2xAGL6-2	2xAGL6-2		SP'complex	CFP fusion	AGL6-1	AGL6-1	AP3-2	2xAGL6-1	2xAGL6-1	2xAGL6-1	2xAGL6-1		L' complex	CFP fusion	AGL6-2	AP3-1	2xAGL6-2	2xAGL6-2		SP'complex	CFP fusion	AGL6-1	AGL6-1	AP3-1	2xAGL6-1	2xAGL6-1
				YFP fusion	OPI	OPI	AGL6-1	AGL6-2			YFP fusion	AGL6-2	OPI	OPI	AP3-2			YFP fusion	AGL6-1	AGL6-1	OPI	AP3-2	AP3-2	OPI	OPI			YFP fusion	AGL6-2	OPI	OPI	AP3-1			YFP fusion	AGL6-1	AGL6-1	OPI	OPI	AP3-1
					46.2	51.4333	47.6	31				AP3-2	2xAGL6-2	AP3-2	OPI				AP3-2	AP3-2	2xAGL6-1	OPI	OPI	AP3-2	AP3-2				AP3-1	2xAGL6-2	AP3-1	OPI				AP3-1	AP3-1	2xAGL6-2	AP3-1	OPI
					37.9	51.9	43.8	35.5667				OPI							OPI	OPI		(H)	(L)	(H)	(L)				OPI							OPI	OPI
					50	47.2333	43.3	34.0333				27.5333	23.6333	34.7667	42.9667				(H)	(L)									28.1667	16.3	38.3333	31.2				(H)	(L)
					41.6	42.6333	50.5	38.5				33.4	36.3667	37.5333	41.2333				39.5333	27.5667	38.5667	37.4333	21.6	37	26.1667				27.8333	17.6333	31.9333	30.6333				39.9	30.3667	20.0333	25.9667	32.4667
					47.2	43.1667	40.2667	31.2				28.1667	26.9667	35.2	41.7				32.3333	22	39.6	32.8333	28	38.2	21.8333				25.2333	23.6667	40.3667	29.9333				43.7	33.5	23.8333	31.7667	35.6667
					47.4	48.2	49.4667	42.8333				28.2333	31.4333	42.2333	47.9667				35.8	22.8333	44.2	37.5333	26.6333	34.5	22.9333				31.4667	26.7333	35.4	34.7333				39.0333	22.9	25.4667	22.1	42.7667
					50.5	47.9333	45.3	45.5				25.7	31.625	31.1	40.2333				41.0667	26.9333	41.6	31.7333	27.4333	33.9333	23.3				27.3667	27.3	25.9333					40	30.6	20.6	27.6333	36.2
					36.2		45.1667	29.8				30.6	33.1	31.4333	31.6					20.2333	40.6	32.1		31.3333					31.1	27.0667	39.5					41.1	26	24.1333	32.9667	36.2333
					45.5		48	41.2667				23.3	28.9667	36.7	32.5667					28	40.2	39.8		46.7					31.9	22.5667	37.3667					40.4667	27.5667	29.6667	26.8333	17.5333
					32.9333		47	47.0667				35.5333	29.1667	31.1333	35.0333						38.3667								24.8	23.4667	45.2					43.3	22.84	26.88	26.0333	23.4333
					36.6333		44.2333	39.5				30.5333	31.5667	39	36.32						43.9								32.1333	27	37.9					38.1667	16.8	22.1333	33.5333	26.7333
					30.2333			41.6				35.8	41.4	34.7	39.4						41.6667								34.4	28.4	37.7							19.2	30.6333	31.2
					40.3667			35.1				28.8667	29.86								49.1333																	29.5333	25.1	26.7667
					37.8			39.4333				29.2	36.4								40.6																	29.7667
					33.3667			28.4333				32.0667	35.5333																									27.6333
					36.7			44.4667				32.4333	28.2																									31.6667
					37.6			44.0667
					32.8			39.9333
					34.4667
					31.4667
					33.9667

## Sheet: Suppl Fig 4e
Supplementary Fig.4-e
		Relative anthocyanin concentration
Lip		Rep 1	Rep 2	Rep 3	AVR
	Mock	0.928409	1.03093	1.04066	1
	PeMYB12-V	0.534224	0.581641	0.590129	0.568665
	OAP3-1-V	0.922492	0.924925	0.922381	0.923266
	OAGL6-1-V	0.805677	0.862025	0.863601	0.843768
	OPI-V	1.03629	1.12195	1.12198	1.09341
P		Rep 1	Rep 2	Rep 3	AVR
	Mock	0.923683	1.04056	1.03576	1
	PeMYB12-V	0.327105	0.322533	0.323108	0.324249
	OAP3-1-V	0.940881	1.01174	1.03236	0.994996
	OAGL6-1-V	0.532733	0.574289	0.581939	0.562987
	OPI-V	0.543287	0.595255	0.581565	0.573369
DS		Rep 1	Rep 2	Rep 3	AVR
	Mock	0.96676	0.958425	1.07482	1
	PeMYB12-V	0.349843	0.353545	0.34928	0.350889
	OAP3-1-V	0.628998	0.669852	0.675957	0.658269
	OAGL6-1-V	0.52406	0.571106	0.568789	0.554652
	OPI-V	0.569006	0.607478	0.610552	0.595679
LS		Rep 1	Rep 2	Rep 3	AVR
	Mock	1.01914	0.993958	0.986904	1
	PeMYB12-V	0.283877	0.28088	0.277415	0.280724
	OAP3-1-V	0.597093	0.630855	0.646472	0.624806
	OAGL6-1-V	0.572852	0.626431	0.625228	0.60817
	OPI-V	0.499864	0.537785	0.546001	0.527883

## Sheet: Suppl Fig 5h,i,u,v
Supplementary Fig.5-h
Phalaenopsis hybrid V3 NGS database			Normalized expression level (TPM)
PHA ID	Annotation	Length	0day	30day	77day	100day	120day	127day
PggD11972_c24_g1_i1	PREDICTED: Dendrobium catenatum MADS-box transcription factor 6 (LOC110111596), mRNA (OAGL6-1)	1467	12.8	28.7	33.06	37.38	61.51	80.99
PggD7983_c0_g1_i1	PREDICTED: Phalaenopsis equestris MADS-box transcription factor 16-like (LOC110028792), mRNA (OAP3-1)	1487	114.7	109.91	145.42	98.65	16.28	14.89
PggD2631_c0_g1_i1	PREDICTED: Phalaenopsis equestris MADS-box transcription factor 2 (LOC110019973), mRNA (OPI)	1280	186.3	106.63	155.41	138.46	42.67	23.3
Supplementary Fig.5-i
Phalaenopsis hybrid V3 NGS database			Normalized expression level (TPM)
PHA ID	Annotation	Length	0day	30day	77day	100day	120day	127day
PggD2931_c39_g1_i1	PREDICTED: Phalaenopsis equestris AP2/ERF and B3 domain-containing protein Os05g0549800-like (LOC110018965), mRNA (PeEDF1)	1787	15.8	6.68	14.89	10.41	17.29	21.7
PggD3677_c24_g1_i3	PREDICTED: Phalaenopsis equestris B3 domain-containing protein Os03g0120900-like (LOC110023030), transcript variant X1, mRNA (PeEDF2)	1917	7.7	2.2	2.44	3.78	25.74	22.45
PggD8953_c0_g1_i1	PREDICTED: Phalaenopsis equestris senescence-specific cysteine protease SAG39-like (LOC110033802), mRNA (PeSAG39)	1158	0.1	1.01	0.04	0.05	2521.13	14772.8
Supplementary Fig.5-u		P			DS			LS
	relative quantity	MOCK	OAP3-1-V	OPI-V	MOCK	OAP3-1-V	OPI-V	MOCK	OAP3-1-V	OPI-V
OAP3-1	average	1	0.156667	0.0089	1	0.042	0.0403333	1	0.054	0.0186667
	original 1	1.13	0.17	0.01	0.96	0.045	0.052	1.16	0.059	0.021
	original 2	1.11	0.16	0.0089	0.89	0.039	0.036	1.13	0.056	0.022
	original 3	0.87	0.14	0.0078	1.15	0.042	0.033	0.9	0.047	0.013
OPI	average	1	0.486667	0.0586667	1	0.111667	0.0706667	1	0.0956667	0.0893333
	original 1	1.13	0.45	0.063	0.93	0.15	0.074	1.14	0.1	0.095
	original 2	0.95	0.54	0.056	1.3	0.095	0.073	1.15	0.092	0.088
	original 3	0.88	0.47	0.057	1.05	0.09	0.065	0.93	0.095	0.085
OAGL6-1	average	1	1.22667	0.44	1	1.28	0.553333	1	1.24667	0.646667
	original 1	1.12	1.34	0.49	1.09	1.38	0.66	1.16	1.39	0.69
	original 2	0.94	1.19	0.4	1.08	1.2	0.52	1.15	1.19	0.58
	original 3	0.92	1.15	0.43	0.95	1.26	0.48	0.85	1.16	0.67
Supplementary Fig.5-v		P			DS			LS
	relative quantity	MOCK	OAP3-1-V	OPI-V	MOCK	OAP3-1-V	OPI-V	MOCK	OAP3-1-V	OPI-V
PeEDF1	average	1	9.2	8.7	1	1.76667	4.64	1	2.66667	3.51667
	original 1	0.96	11	10.3	1.12	1.9	5.67	1.19	2.85	3.69
	original 2	1.07	8.4	8.4	1.09	1.75	4.35	1.17	2.61	3.33
	original 3	0.94	8.2	7.4	0.95	1.65	3.9	0.94	2.54	3.53
PeEDF2	average	1	6.27333	23.5333	1	3.52267	11.7467	1	2.76667	12.8767
	original 1	1.12	6.49	26.7	1.16	4.12	12.24	1.09	3.2	14.23
	original 2	1.06	6.36	21.6	1.04	3.258	11.9	1.18	2.6	12.6
	original 3	0.93	5.97	22.3	0.92	3.19	11.1	0.9	2.5	11.8
PeSAG39	average	0	10.9	25.3	0	10.6667	10.0333	0	10.2867	38.3333
	original 1	0	12.8	27.8	0	15	11.5	0	12.3	42.3
	original 2	0	10.1	25.3	0	8.1	9.5	0	9.24	36.2
	original 3	0	9.8	22.8	0	8.9	9.1	0	9.32	36.5

## Sheet: Suppl Fig 6j,k
Supplementary Fig.6-j		P			DS			LS
	relative quantity	MOCK	OAP3-1-V	OPI-V	MOCK	OAP3-1-V	OPI-V	MOCK	OAP3-1-V	OPI-V
OAP3-1	average	1	0.0433333	0.223333	1	0.133333	0.0403333	1	0.0663333	0.18
	original 1	1.09	0.043	0.25	0.95	0.2	0.052	1.11	0.075	0.19
	original 2	1.06	0.038	0.24	0.88	0.11	0.036	1.13	0.065	0.15
	original 3	0.97	0.049	0.18	1.09	0.09	0.033	0.85	0.059	0.2
OPI	average	1	0.0193333	0.016	1	0.0606667	0.0156667	1	0.0573333	0.0266667
	original 1	1.06	0.02	0.018	0.96	0.068	0.021	1.08	0.063	0.032
	original 2	0.98	0.015	0.013	1.29	0.054	0.011	1.11	0.054	0.024
	original 3	0.95	0.023	0.017	1.03	0.06	0.015	0.95	0.055	0.024
OAGL6-1	average	1	2.58667	0.833333	1	3.18333	1.11667	1	2.62667	0.756667
	original 1	1.07	2.75	0.93	1.15	3.5	1.21	1.14	2.93	0.9
	original 2	0.96	2.61	0.78	1.1	3	1.01	1.09	2.52	0.68
	original 3	0.097	2.4	0.79	0.98	3.05	1.13	0.92	2.43	0.69
Supplementary Fig.6-k		P			DS			LS
	relative quantity	MOCK	OAP3-1-V	OPI-V	MOCK	OAP3-1-V	OPI-V	MOCK	OAP3-1-V	OPI-V
PeEDF1	average	1	3.83667	8.7	1	3.99667	3.95	1	9.69	3.06667
	original 1	0.98	4.2	10.3	1.15	4.89	4.63	1.09	10.45	3.65
	original 2	1.06	3.71	8.4	1.1	3.75	3.71	1.08	9.5	2.84
	original 3	0.93	3.6	7.4	0.91	3.35	3.51	0.94	9.12	2.71
PeEDF2	average	1	11.4667	5.17667	1	7.47333	1.86333	1	13.7333	2.93
	original 1	1.04	12.3	5.43	1.14	7.93	2.06	1.09	15.5	3.19
	original 2	1.03	11.1	5.3	1.06	7.64	1.75	1.13	12.9	3.15
	original 3	0.97	11	4.8	0.92	6.85	1.78	0.94	12.8	2.45
PeSAG39	average	0	10.1	6.53333	0	10.1	5.03333	0	10.0333	6.63333
	original 1	0	11	7.5	0	12.3	5.3	0	11.9	7.4
	original 2	0	9.8	6.3	0	8.9	5.2	0	8.9	6.1
	original 3	0	9.5	5.8	0	9.1	4.6	0	9.3	6.4

[truncated: 5 more sheets: Suppl Fig 7h,j, Suppl Fig 9e-g, Suppl Fig 10d-h, Suppl Fig 11b-d, f-h, Suppl Fig 12a,b,f,g]
